# Supplementary material for: Non-canonical Activation of Akt in Serum-Stimulated Fibroblasts, Revealed by Comparative Modeling of Pathway Dynamics
Source: PLoS Comput Biol. 2015 Nov 10;11(11):e1004505. doi: 10.1371/journal.pcbi.1004505 (PMC4640559; doi:10.1371/journal.pcbi.1004505)
Supplement: S1 Protocol — (ZIP) [file pcbi.1004505.s007.zip]

Archive with 22 entries (18 files):
- SBML models/
- SBML models/Akt_H0.xml
- SBML models/Akt_M1.xml
- SBML models/Akt_M2.xml
- SBML models/Akt_M3.xml
- SBML models/Akt_M4.xml
- SBML models/Akt_M5.xml
- SBToolbox models/
- SBToolbox models/Akt_H0.txtbc
- __MACOSX/
- __MACOSX/SBToolbox models/
- __MACOSX/SBToolbox models/._Akt_H0.txtbc
- SBToolbox models/Akt_M1.txtbc
- __MACOSX/SBToolbox models/._Akt_M1.txtbc
- SBToolbox models/Akt_M2.txtbc
- __MACOSX/SBToolbox models/._Akt_M2.txtbc
- SBToolbox models/Akt_M3.txtbc
- __MACOSX/SBToolbox models/._Akt_M3.txtbc
- SBToolbox models/Akt_M4.txtbc
- __MACOSX/SBToolbox models/._Akt_M4.txtbc
- SBToolbox models/Akt_M5.txtbc
- __MACOSX/SBToolbox models/._Akt_M5.txtbc
