# Supplementary material for: Non-canonical Activation of Akt in Serum-Stimulated Fibroblasts, Revealed by Comparative Modeling of Pathway Dynamics
Source: PLoS Comput Biol. 2015 Nov 10;11(11):e1004505. doi: 10.1371/journal.pcbi.1004505 (PMC4640559; doi:10.1371/journal.pcbi.1004505)
Supplement: S1 Protocol — (ZIP) [file pcbi.1004505.s007.zip › SBToolbox models/Akt_H0.txtbc]

********** MODEL NAME
32.H0_suprox_input_fraction

********** MODEL NOTES
H0 model - Superoxide spline is constant
Calibrate with membrane fractionation data                                          
Hieu - 120215

********** MODEL STATE INFORMATION
Aktc(0) = 10.009999999994381 
Aktm(0) = 0.01 
Aktppc(0) = 0.01 
Aktppm(0) = 0.01 
PDK1(0) = 1.0000000000000047 
PDK1m(0) = 0.01 


********** MODEL PARAMETERS
PIP3_off = 4.9000000000000004 
kcat_PDK1m = 2.3924257496883898 
kf_PDK1 = 2.79918210149421 
kcat_Aktm = 0.21847494574319901  % 5.2651281269999997
kcat_Aktppm = 532.20569620973697 
km_Aktppm = 57924.219726678901 
kf_Aktppc = 0.020113223127993698 
kcat_Aktc = 0.26240373012488633 
km_Aktc = 0.083976663257360001 
kcat_inaccPPase = 0.10000000000000001 
kf_PPase = 0.10000000000000001 
PDK1_scale = 0.11505996569093099 
Akt_total = 9.6697678894191696 
Aktm_wt0 = 0.76148459866291096 
Aktppc_wt0 = 0.060184304658591897 
Aktppm_wt0 = 0.031350684315939299 
PDK1_total = 9.9999999999999893 
PDK1m_wt0 = 0.51726246558252098 
PP2A = 0.26745618275547528 
PDK1m_wtDPI0 = 0.10000000000000001 
Aktm_wtDPI0 = 0.10000000000000001 
Aktppc_wtDPI0 = 0.0119159732434198 
Aktppm_wtDPI0 = 0.15474419204522 
PDK1m_ko0 = 0.23000000000000001 
Aktm_ko0 = 4.70920761047201 
Aktppc_ko0 = 0.0119159732434198 
Aktppm_ko0 = 5.4000000000000004 
PDK1m_koDPI0 = 0.23000000000000001 
Aktm_koDPI0 = 4.70920761047201 
Aktppc_koDPI0 = 0.0119159732434198 
Aktppm_koDPI0 = 0.0515474 
PIP3_wtFBS0 = 4.9000000000000004 
PIP3_wtFBS2 = 10 
PIP3_wtFBS5 = 7 
PIP3_wtFBS10 = 8 
PIP3_wtFBS30 = 7 
PIP3_wtFBS60 = 7 
PIP3_wtFBS120 = 7 
PIP3_wtFBS240 = 7 
PIP3_wtDDC30 = 4.9326231690000002 
PIP3_wtDDC60 = 5.076871658 
PIP3_wtDDC120 = 5.06442953 
PIP3_wtDDC240 = 5.0613965739999998 
PIP3_wtDPI0 = 4.9000000000000004 
PIP3_wtDPI2 = 6.7137688928906796 
PIP3_wtDPI240 = 5.3100430252042798 
PIP3_koDDC0 = 7.7999999999999998 
PIP3_koDDC30 = 8.0999999999999996 
PIP3_koDDC60 = 7.9000000000000004 
PIP3_koDDC120 = 7.5 
PIP3_koDDC240 = 7.5999999999999996 
PIP3_koDPI0 = 4.9000000000000004  % Lower than PIP3_koDDC0 because of DPI incubation
PIP3_koDPI2 = 6.2999999999999998 
PIP3_koDPI240 = 5.9169050852276301 
Superoxide_wtFBS0 = 0.01 
Superoxide_wtFBS2 = 0.01  
Superoxide_wtFBS5 = 0.01  
Superoxide_wtFBS10 = 0.01 
Superoxide_wtFBS30 = 0.01 
Superoxide_wtFBS60 = 0.01 
Superoxide_wtFBS120 = 0.01 
Superoxide_wtFBS240 = 0.01 
Superoxide_wtDDC30 = 0.095622713872073106 
Superoxide_wtDDC60 = 0.066876984522750704 
Superoxide_wtDDC120 = 0.035594748829775397 
Superoxide_wtDDC180 = 0.35583202967043998 
Superoxide_wtDDC240 = 0.099090805619591493 
Superoxide_wtDPI0 = 0.10000000000000001 
Superoxide_wtDPI30 = 0.20000000000000001 
Superoxide_wtDPI60 = 0.20000000000000001 
Superoxide_wtDPI120 = 0.29999999999999999 
Superoxide_wtDPI240 = 0.59999999999999998 
Superoxide_koDDC0 = 0.10000000000000001 
Superoxide_koDDC30 = 0.10000000000000001 
Superoxide_koDDC60 = 0.10000000000000001 
Superoxide_koDDC120 = 0.10000000000000001 
Superoxide_koDDC240 = 0.10000000000000001 
Superoxide_koDPI0 = 0.10000000000000001 
Superoxide_koDPI30 = 0.10000000000000001 
Superoxide_koDPI60 = 0.20000000000000001 
Superoxide_koDPI120 = 0.25 
Superoxide_koDPI240 = 0.40000000000000002 
PP2A_wtFBS0 = 1 
PP2A_wtFBS2 = 1 
PP2A_wtFBS5 = 1 
PP2A_wtFBS10 = 0.066069344800759641 
PP2A_wtFBS30 = 0.070405889489974394 
PP2A_wtFBS60 = 0.25118864315095807 
PP2A_wtFBS120 = 0.16595869074375613 
PP2A_wtFBS240 = 0.12827115135213801 
PP2A_wtDDC0 = 0.051058024623915101 
PP2A_wtDDC2 = 0.010005863457711 
PP2A_wtDDC5 = 0.52122134883001203 
PP2A_wtDDC10 = 0.010082493873732499 
PP2A_wtDDC30 = 0.010000000000000011 
PP2A_wtDDC60 = 0.010005256871396501 
PP2A_wtDDC120 = 0.0100069328649629 
PP2A_wtDDC240 = 0.023850078082464501 
PP2A_wtDEPR0 = 0.17738555347451701 
PP2A_wtDEPR2 = 0.015600826440875499 
PP2A_wtDEPR5 = 0.59686562204823101 
PP2A_wtDEPR10 = 0.161656209462435 
PP2A_wtDEPR30 = 0.099642620019501693 
PP2A_wtDEPR60 = 0.0137810227147256 
PP2A_wtDEPR120 = 0.159592314011443 
PP2A_wtDEPR240 = 0.022442355634216999 
PP2A_koDDC0 = 0.027230988827371901 
PP2A_koDDC2 = 0.11740603462086401 
PP2A_koDDC5 = 0.086625693815141305 
PP2A_koDDC10 = 0.22071142556791401 
PP2A_koDDC30 = 0.025853922368386802 
PP2A_koDDC60 = 0.028005522638266299 
PP2A_koDDC120 = 0.010209526617835699 
PP2A_koDDC240 = 0.033035650204071502 
PP2A_koDEPR0 = 0.115833208134368 
PP2A_koDEPR2 = 0.124108470272408 
PP2A_koDEPR5 = 0.11593270802866899 
PP2A_koDEPR10 = 0.14514601599195601 
PP2A_koDEPR30 = 0.13427175368952701 
PP2A_koDEPR60 = 0.0100048486582933 
PP2A_koDEPR120 = 0.093819912698855701 
PP2A_koDEPR240 = 0.037929635716667201 
peak_on_time = 3.0112520589459102  % not used
peak_dur = 33.276594208145198 
ROS2 = 0.10000000000000001 
ROS2_offset = 0.10000000000000001 
PP2A_input = 0.10000000000000001 
Superoxide = 0.10000000000000001 
PIP3 = 4.9000000000000004 
km_Aktm = 15.7134 
km_PDK1m = 1.99274 
ROS2_off = 0.01 


********** MODEL VARIABLES
Aktpp = Aktppm+Aktppc 
PIP3_offset = PIP3-PIP3_off 
Aktc_ko0 = Akt_total-Aktm_ko0-Aktppc_ko0-Aktppm_ko0 
Aktc_wt0 = Akt_total-Aktm_wt0-Aktppc_wt0-Aktppm_wt0 
Aktc_wtDPI0 = Akt_total-Aktm_wtDPI0-Aktppc_wtDPI0-Aktppm_wtDPI0 
Aktc_koDPI0 = Akt_total-Aktm_koDPI0-Aktppc_koDPI0-Aktppm_koDPI0 
PDK1_ko0 = PDK1_total-PDK1m_ko0 
PDK1_wt0 = PDK1_total-PDK1m_wt0 
PDK1_wtDPI0 = PDK1_total-PDK1m_wtDPI0 
PDK1_koDPI0 = PDK1_total-PDK1m_koDPI0 
PDK1_scaled = PDK1*PDK1_scale 
Aktcyto = Aktc+Aktppc 
Aktmem = Aktm+Aktppm 
Aktppmem = Aktppm

********** MODEL REACTIONS
PDK1 => PDK1m : to_PDK1m
	vf = kcat_PDK1m*PIP3_offset*PDK1

PDK1m => PDK1 : to_PDK1
	vf = kf_PDK1*PDK1m

Aktc => Aktm : to_Aktm % Added Superoxide
	vf = kcat_Aktm*Superoxide*PIP3_offset*Aktc

Aktm => Aktppm : to_Aktppm
	vf = kcat_Aktppm*PDK1m*Aktm/(km_Aktppm+Aktm)

Aktppm => Aktppc : to_Aktppc
	vf = kf_Aktppc*Aktppm

Aktppc => Aktc : to_Aktc_w_PP2A
	vf = kcat_Aktc*PP2A*Aktppc/(km_Aktc+Aktppc)


********** MODEL FUNCTIONS


********** MODEL EVENTS


********** MODEL MATLAB FUNCTIONS
